# Supplementary material for: Relationship Between Triglyceride–Glucose Index and Handgrip Strength in the Midlife and Elderly Population: Evidence From a Chinese Cohort
Source: Int J Endocrinol. 2025 Oct 24;2025:8838404. doi: 10.1155/ije/8838404 (PMC12578554; doi:10.1155/ije/8838404)
Supplement: Supporting Information — Additional supporting information can be found online in the Supporting Information section. [file 8838404.f1.xlsx]

## Sheet: Sheet1
	Absolute grip strength (β-Coefficients(95%CI))
	Model 1	Model 2	Model 3
TyG	0.80(0.42, 1.18)***	0.18(-0.30, 0.66)	0.01(-0.51, 0.53)
TyG-BMI	0.03(0.02, 0.03)***	0.00(-0.02, 0.02)	0.00(-0.02, 0.02)
TyG-WC	0.01(0.01, 0.01)***	0.01(0.00, 0.01)***	0.01(0.00, 0.01)***
TyG-WHtR	0.83(0.49, 1.16)***	-0.80(-1.36, -0.24)***	-1.12(-1.61, -0.43)***
Cumulative TyG-WHtR	0.20(0.11, 0.29)***	-0.25(-0.40, -0.11)***	-0.31(-0.46, -0.15)***
	Relative grip strength (β-Coefficients(95%CI))
	Model 1	Model 2	Model 3
TyG	-0.04(-0.06, -0.02)***	0.00(-0.02, 0.02)	0.00(-0.02, 0.02)
TyG-BMI	-0.00(-0.00, -0.00)***	0.00(-0.00, 0.00)	0.00(-0.00, 0.00)
TyG-WC	-0.00(-0.00, -0.00)***	-0.00(-0.00, 0.00)	-0.00(-0.00, 0.00)
TyG-WHtR	-0.13(-0.15, -0.12)***	-0.06(-0.08, -0.03)***	-0.06(-0.09, -0.04)***
Cumulative TyG-WHtR	-0.04(-0.05, -0.04)***	-0.04(-0.04, -0.03)***	-0.04(-0.04, -0.03)***
	Weak grip strength (HR (95%CI) )
	Model 1	Model 2	Model 3
TyG	0.98(0.96, 0.99)*	0.99(0.97, 1.02)	1.00(0.97, 1.03)
TyG-BMI	0.99(0.99, 0.99)*	0.99(0.99, 1.00)	1.00(0.99, 1.00)
TyG-WC	0.99(0.99, 0.99)***	0.99(0.99, 1.00)	0.99(0.99, 1.00)
TyG-WHtR	0.99(0.97, 1.01)	1.03(1.00, 1.07)*	1.04(1.01, 1.08)**
Cumulative TyG-WHtR	1.00(0.99, 1.00)	1.01(1.01, 1.02)**	1.02(1.01, 1.02)**
Supplementary Table: Main regression results after multiple imputation.
Model 1: Age, gender, marital status, insurance coverage, education,residence
Model 2: Age, gender, marital status, insurance coverage, education,residence, BMI,alcohol consumption, smoking status, hypertension, diabetes,dyslipidemia
Model 3: Age, gender, marital status, insurance coverage, education,residence, BMI,alcohol consumption, smoking status, hypertension, diabetes,dyslipidemia, CRP,HbA1c,TC,HDL-C,BUN
